# Supplementary material for: CDK4/6 Inhibition Enhances the Efficacy of Standard Chemotherapy Treatment in Malignant Pleural Mesothelioma Cells
Source: Cancers (Basel). 2022 Nov 30;14(23):5925. doi: 10.3390/cancers14235925 (PMC9739278; doi:10.3390/cancers14235925)
Supplement: Supplementary file 1 [file cancers-14-05925-s001.zip]

Archive with 1 entries (1 files):
- cancers-1876167-supplementary.pdf
